# Supplementary material for: Comparability of Steroid Collision Cross Sections Using Three Different IM-HRMS Technologies: An Interplatform Study
Source: J Am Soc Mass Spectrom. 2022 Sep 1;33(10):1951–9. doi: 10.1021/jasms.2c00196 (PMC9545150; doi:10.1021/jasms.2c00196)
Supplement: Supplementary file 2 — js2c00196_si_002.xlsx [file js2c00196_si_002.xlsx]

## Sheet: S1_Information
Supporting information for: Comparability of Steroid Collision Cross Sections Using Three Different IM-HRMS Technologies: An Interplatform Study
Max L. Feuerstein1, Maykel Hernández-Mesa2, Andrea Kiehne3, Bruno Le Bizec2, Stephan Hann1, Gaud Dervilly2, Tim Causon1*
1 University of Natural Resources and Life Sciences, Vienna (BOKU), Department of Chemistry, Institute of Analytical Chemistry, Muthgasse 18, 1190 Vienna, Austria
2 Oniris, INRAE, LABERCA, 44300 Nantes, France
3 Bruker Daltonics GmbH & Co. KG, 28359 Bremen, Germany
*Corresponding author
Tel: +43 1 47654-77187
E-Mail: Tim.Causon@boku.ac.at
University of Natural Resources and Life Sciences, Vienna
Department of Chemistry
Institute of Analytical Chemistry
Muthgasse 18, Vienna, 1190
Austria
Table of Contents
Sheet 2: Composition of standard mixtures evaluated in this work

## Sheet: S2_Mixtures of standards
ANDROGENS AND RELATED COMPOUNDS
Mixture	Compound name	Commercial name	Solvent
I	4-androstene-4-chloro-17α-methyl-17β-ol-3-one	methyl-chlorotestosterone	95:5 v/v 0.1% FA:ACN
	5α-androstane-3,17-dione	androstanedione
	5-androstene-3β-ol-17-one glucuronide	DHEA glucuronide
	4-estrene-4-fluoro-17β-ol-3-one	4-fluoro-19-nortestosterone
	1,3,5(10)-estratiene-3,17β-diol diglucuronide	estradiol diglucuronide
	5-androstene-3β-ol-17-one sulfate	DHEA sulfate/Prasterone sulfate
	5α-androstane-3β-ol-17-one sulfate	epiandrosterone sulfate
	4,9,11-estratrien-13-ethyl-17-ethinyl-17β-ol-3-one	gestrinone
II	4-androstene-17β-ol-3-one	testosterone	95:5 v/v 0.1% FA:ACN
	4-androstene-17β-ol-3-one sulfate	testosterone sulfate
	4-androstene-17β-ol-3-one 17-glucuronide	testosterone glucuronide
	5α-androstane-3β-ol-17-one glucuronide	epiandrosterone glucuronide
	1,3,5(10)-estratiene-3,17β-diol 3-glucuronide	estradiol 3-glucuronide
	4-estrene-17β-ol-3-one sulfate	19-nortestosterone sulfate
	4-androstene-17α-methyl-17β-ol-3-one	methyltestosterone
	5α-androstane-1α-methyl-17β-ol-3one	mesterolone
III	4-androstene-17α-ol-3-one glucuronide	epitestosterone glucuronide	95:5 v/v 0.1% FA:ACN
	5β-androstane-3α-ol-17-one glucuronide	etiocholanolone glucuronide
	4-androstene-17α-ol-3-one sulfate	epitestosterone sulfate
	4-androstene-17α-ol-3-one	epitestosterone
	1,4-androstadiene-17β-ol-3-one sulfate	boldenone sulfate
	5α-androstane-17α-methyl-17β-ol-3,2c-pyrazole	stanozolol
	5α-androstane-17α-methyl-17β-ol-3one	mestanolone
	1,3,5(10)-estratriene-3,17β-diol-17-glucuronide	estradiol 17-glucuronide
	1,3,5(10)-estratriene-3,17α-diol-3-sulfate	17α-estradiol 3-sulfate
IV	4-androstene-9α-fluoro-11β-ol-17α-methyl-17β-ol-3-one	fluoxymesterone	95:5 v/v 0.1% FA:ACN
	1,4-androstadiene-17β-ol-3-one	boldenone
	1,4-androstadiene-3,17-dione	boldione
	5α-androstane-17β-ol-3-one	stanolone / dihydrotestosterone
	4-androstene-14α,17β-diol-3-one	14α-hydroxytestosterone
	4,9,11-estratiene-17α-ol-3-one	α-trenbolone/epitrenbolone
	1,3,5(10)-estratriene-3,16α-diol-17-one	16α-hydroxyestrone
	4-estrene-17α-ol-3-one	epi-19-nortestosterone
	1,4-androstadiene-4-chloro-17α-methyl-17β-ol-3-one	oral turinabol
V	1,4-androstadiene-17α-methyl-17β-ol-3-one	dianabol	95:5 v/v 0.1% FA:ACN
	5α-androstane-3α-ol-17-one sulfate	androsterone sulfate
	4-androstene-3,17-dione	androstenedione
	4-androstene-16α-17β-diol-3-one	16α-hydroxytestosterone
	4-androstene-4-chloro-17β-ol-3-one	4-chlorotestosterone/clostebol
	1,3,5(10)-estratiene-3-ol-17-one 3-sulfate	estrone 3-sulfate
	4,9,11-estratiene-17β-ol-3-one	trenbolone
	1,3,5(10)-estratiene-3,16,17-triol-3-sulfate	estriol 3-sulfate
	1,3,5(10)-estratiene-3-ol-11,17-dione	11-ketoestrone
	4-estrene-17α-ethinyl-17β-ol-3-one	norethindrone/norethisterone
VI	4-estrene-17β-ol-3-one	19-nortestosterone/nandrolone	50:50 v/v 0.1% FA:ACN
	4-androstene-4-chloro-17β-ol-3-one acetate	4-chlorotestosterone acetate/clostebol acetate
	1,4-androstadiene-17β-ol-3-one undecylenate	boldenone undecylenate
	4-androstene-17β-ol-3-one acetate	testosterone acetate
	4-androstene-17β-ol-3-one benzoate	testosterone benzoate
	4-androstene-17β-ol-3-one cypionate	testosterone cypionate
	4-androstene-17β-ol-3-one enanthate	testosterone enanthate
	4-androstene-17β-ol-3-one isocaproate	testosterone 4-methylvalerate
	1,4-androstadiene-17β-ol-3-one propionate	boldenone propionate
	4-estrene-17α-ethinyl-17β-ol-3-one acetate	norethindrone acetate
VII	4-pregnene-17α,21-diol-3,11,20-trione	cortisone	95:5 v/v 0.1% FA:ACN
	1,4-pregnadiene-9α-fluoro-16β-methyl-11β,17,21-triol-3,20-dione	betamethasone
	1,4-pregnadiene-6α-methyl-11β,17α,21-triol-3,20-one	6α-methylprednisolone
	1,4-pregnadiene-9α-fluoro-11β,16α,17,21-tetrol-3,20-dione 16,21-diacetate	triamcinolone 16,21-diacetate
	4-pregnene-11β,17,21-triol-3,20-dione 21-hemisuccinate	hydrocortisone hemisuccinate
	1,4-pregnadiene-9α-fluoro-11β,16α,17,21-tetrol-3,20-dione	triamcinolone
	1,4-pregnadiene-6α,9α-difluoro-16α-methyl-11β,17,21-triol-3,20-dione	flumethasone
	1,4-pregnadiene-6-fluoro-11β,16α,17,21-tetrol-3,20-dione acetonide	flunisolide
VIII	1,4-pregnadiene-9α-fluoro-16α-methyl-11β,17,21-triol-3,20-dione	dexamethasone	95:5 v/v 0.1% FA:ACN
	1,4-pregnadiene-11β,17,21-triol-3,20-dione	prednisolone
	1,4-pregnadiene-17,21-diol-3,11,20-trione	prednisone
	pregna-1,4-diene-3,20-dione, 9-fluoro-11,21-dihydroxy-16,17-((1-methylethylidene)bis(oxy))-, (11β,16α)-	triamcinolone acetonide
	1,4-pregnadiene-11β,16α,17,21-tetrol-3,20-dione 16,17 acetonide	desonide
	4-pregnene-11β,17,18,21-tetrol-3,20-dione	18-hydroxycortisol
	4-pregnene-11β,17,21-triol-3,20-dione 21-acetate	cortisol 21-acetate/ hydrocortisone acetate
	1,4-pregnadiene-11β,17,21-triol-3,20-dione 21-hemisuccinate	prednisolone 21-hemisuccinate
	1,4-pregnadiene-16α-methyl-6α,9-difluoro-11β,21-diol-3,20-dione 21-pivalate	diflucortolone pivalate
IX	4-estrene-17β-ol-3-one benzoate	19-nortestosterone benzoate	50:50 v/v 0.1% FA:ACN
	4,9,11-estratriene-17β-ol-3-one acetate	trenbolone acetate
	4-pregnene-17α-ol-3,20-dione	17-hydroxyprogesterone
	17-α-2,4-pregnadiene-20-yno(2,3-d)isoxazol-17-ol	danazol
	4-pregnene-6α-methyl-17-ol-3,20-dione acetate	medroxyprogesterone acetate
	4-pregnene-3,20-dione	progesterone
	4,6-pregnadiene-6-methyl-16-methylene-17-ol-3,20-dione acetate	melengestrol acetate
	4-pregnene-6α-methyl-17-ol-3,20-dione	medroxyprogesterone
	4-pregnene-17-ol-3,20-dione caproate	17-caproxyprogesterone
X	1,3,5(10)-estratiene-3,17β-diol 17-sulfate	estradiol 17-sulfate	95:5 v/v 0.1% FA:ACN
	1,4-androstadiene-17β-ol-3-one glucuronide	boldenone glucuronide
	1,3,5(10)-estratriene-3,17β-diol-3-sulfate	estradiol 3-sulfate
	1,3,5(10)-estratriene-3,16α-17β-triol-3-glucuronide	estriol 3-glucuronide
	5β-estrane-3α-ol-17-one glucuronide	19-noretiocholanolone glucuronide
	5α-estrane-3α-ol-17-one glucuronide	19-norandrosterone glucuronide
	4-estrene-17β-ol-3-one D-glucuronide	19-nortestosterone glucuronide
