# Supplementary material for: Comparability of Steroid Collision Cross Sections Using Three Different IM-HRMS Technologies: An Interplatform Study
Source: J Am Soc Mass Spectrom. 2022 Sep 1;33(10):1951–9. doi: 10.1021/jasms.2c00196 (PMC9545150; doi:10.1021/jasms.2c00196)
Supplement: Supplementary file 3 — js2c00196_si_003.xlsx [file js2c00196_si_003.xlsx]

## Sheet: S1_Information
Supporting information for: Comparability of Steroid Collision Cross Sections Using Three Different IM-HRMS Technologies: An Interplatform Study
Max L. Feuerstein1, Maykel Hernández-Mesa2, Andrea Kiehne3, Bruno Le Bizec2, Stephan Hann1, Gaud Dervilly2, Tim Causon1*
1 University of Natural Resources and Life Sciences, Vienna (BOKU), Department of Chemistry, Institute of Analytical Chemistry, Muthgasse 18, 1190 Vienna, Austria
2 Oniris, INRAE, LABERCA, 44300 Nantes, France
3 Bruker Daltonics GmbH & Co. KG, 28359 Bremen, Germany
*Corresponding author
Tel: +43 1 47654-77187
E-Mail: Tim.Causon@boku.ac.at
University of Natural Resources and Life Sciences, Vienna
Department of Chemistry
Institute of Analytical Chemistry
Muthgasse 18, Vienna, 1190
Austria
Table of Contents
Sheet 2: Interplatform CCSN2 Database (DTIM-MS, TWIM-MS and TIM-MS)
Sheet 3: High-resoultion demultiplexing results from DTIM-MS for boldenone undecylenate (BU)
Sheet 4: Matrix effect evaluation for DTIM-MS analysis of urine samples
Sheet 5: Matrix effect evaluation for TIM-MS analysis of urine samples

## Sheet: S2_Interplatform CCS Database
ANDROGENS AND RELATED COMPOUNDS					TWIM-MS; single-laboratory database	TWIM-MS; cross-laboratory database			TIM-MS			DTIM-MS; single-field calibration (4-bit)			DTIM-MS; stepped-field method
Compound name	Commercial name	Formula	Ion	m/z	TWCCSN2 (Å2)a	Average TWCCSN2 (Å2) (n=12; four TWIMS platforms)	SD	RSD (%)	Average TIMCCSN2 (Å2) (n=3-6)	SD	RSD (%)	Average DTCCSN2 (Å2) (n=3)	SD	RSD (%)	Average DTCCSN2 (Å2) (n=3 pos; n=1 neg)	SD	RSD (%)
1,3,5(10)-estratiene-3-ol-11,17-dione	11-ketoestrone	C18H20O3	[M+H]+	285.149	167.8	165.836	2.07896	0.0125362	166.633	0.211266	0.00126785
4,9,11-estratiene-17β-ol-3-one	trenbolone	C18H22O2	[M+H]+	271.169	165.8	165.177	1.4755	0.00893283	166.423	0.102632	0.000616693	166.72	0	0	165.573	0.17673	0.00106738
4,9,11-estratiene-17β-ol-3-one	trenbolone	C18H22O2	[M+Na]+	293.151	191.8	192.175	0.616804	0.00320959	194.067	0.0971253	0.000500474	192.59	0.01	5.19238e-05	192.337	0.343123	0.00178397
4,9,11-estratiene-17α-ol-3-one	α-trenbolone/epitrenbolone	C18H22O2	[M+H]+	271.169	167.7	164.998	1.68769	0.0102286	166.36	0.259422	0.0015594	166.35	0.02	0.000120228	165.367	0.057735	0.000349133
4,9,11-estratiene-17α-ol-3-one	α-trenbolone/epitrenbolone	C18H22O2	[M+Na]+	293.151	193.8	191.676	0.934903	0.00487752	193.71	0.25632	0.00132322	192.56	0.03	0.000155796	191.9	0.173205	0.00090258
1,3,5(10)-estratriene-3,16α-diol-17-one	16α-hydroxyestrone	C18H22O3	[M+H]+	287.164	168.8	166.967	1.58112	0.00946967	169.243	0.280416	0.00165689	169.27	0.03	0.000177232
1,3,5(10)-estratiene-3-ol-17-one 3-sulfate	estrone 3-sulfate	C18H22O5S	[M-H]-	349.112	187.8	189.049	1.2604	0.00666706	190.39	0.182483	0.000958469	191.66	0.09	0.000469582	191.6	n.d.	n.d.
1,3,5(10)-estratiene-3,17β-diol 17-sulfate	estradiol 17-sulfate	C18H24O5S	[M-H]-	351.127	185.5	186.931	1.20541	0.00644844	188.117	0.413078	0.00219586	189.39	0.05	0.000264005
1,3,5(10)-estratriene-3,17β-diol-3-sulfate	estradiol 3-sulfate	C18H24O5S	[M-H]-	351.127	189.4	191.016	1.25537	0.00657209	191.823	0.410041	0.0021376	192.99	0.07	0.000362713
1,3,5(10)-estratriene-3,17α-diol-3-sulfate	17α-estradiol 3-sulfate	C18H24O5S	[M-H]-	351.127	189.4	190.847	1.7734	0.00929223	192.25	0.172337	0.000896421	192.69	0.01	5.18968e-05	193.97	n.d.	n.d.
1,3,5(10)-estratiene-3,16,17-triol-3-sulfate	estriol 3-sulfate	C18H24O6S	[M-H]-	367.122	193.2	193.992	1.06785	0.00550461	195.18	0.127671	0.000654122	196.6	0.09	0.000457782	197.08	n.d.	n.d.
4-estrene-4-fluoro-17β-ol-3-one	4-fluoro-19-nortestosterone	C18H25FO2	[M+H]+	293.191	169.1	168.275	1.55727	0.00925429	170.628	0.209133	0.00122566	170.63	0.07	0.000410244	170.043	0.357957	0.00210509
4-estrene-4-fluoro-17β-ol-3-one	4-fluoro-19-nortestosterone	C18H25FO2	[M+Na]+	315.173	189.9	189.56	0.98602	0.00520162	192.603	0.291868	0.00151538	191.03	0.01	5.23478e-05	190.47	0.0888819	0.000466645
4-estrene-17β-ol-3-one	19-nortestosterone/nandrolone	C18H26O2	[M+H]+	275.201	169.5	168.033	1.14504	0.00681435	170.037	0.0929157	0.000546445	170.59	0.02	0.00011724
4-estrene-17α-ol-3-one	epi-19-nortestosterone	C18H26O2	[M+H]+	275.201	168.7	168.214	1.06482	0.00633014	169.812	0.282135	0.00166145	169.94	0.04	0.000235377	169.367	0.208167	0.00122909
4-estrene-17α-ol-3-one	epi-19-nortestosterone	C18H26O2	[M+Na]+	297.183	193.6	194.078	0.677204	0.00348934	195.802	0.325781	0.00166383	194.04	0.03	0.000154607	193.433	0.23094	0.0011939
4-estrene-17β-ol-3-one sulfate	19-nortestosterone sulfate	C18H26O5S	[M+H]+	355.157	187.4	185.388	1.32938	0.00717081	188.717	0.128789	0.000682448	189.33	0.05	0.000264089
4-estrene-17β-ol-3-one sulfate	19-nortestosterone sulfate	C18H26O5S	[M-H]-	353.143	185.9	186.949	1.01803	0.00544552	187.973	0.342977	0.00182461	188.62	0.02	0.000106033	189.31	n.d.	n.d.
1,4-androstadiene-3,17-dione	boldione	C19H24O2	[M+H]+	285.185	170.3	169.151	1.27791	0.00755485	171.205	0.263502	0.0015391	171.2	0.02	0.000116822	170.7	0.264575	0.00154994
1,4-androstadiene-3,17-dione	boldione	C19H24O2	[M+Na]+	307.167	194.6	194.459	0.852278	0.00438282	196.32	0.330807	0.00168504	194.99	0.01	5.12847e-05	194.5	0.173205	0.000890515
4-androstene-3,17-dione	androstenedione	C19H26O2	[M+H]+	287.201	172.6	171.582	1.37629	0.00802113	173.083	0.0960902	0.000555167	173.46	0.02	0.0001153
1,4-androstadiene-17β-ol-3-one	boldenone	C19H26O2	[M+H]+	287.201	170.8	169.473	1.57324	0.00928315	171.215	0.270986	0.00158272	170.83	0.01	5.85377e-05	170.167	0.494975	0.00290876
1,4-androstadiene-17β-ol-3-one	boldenone	C19H26O2	[M+Na]+	309.183	195.6	195.247	0.76789	0.00393291	196.795	0.0964365	0.000490035	195.55	0	0	195.067	0.11547	0.000591952
1,4-androstadiene-17β-ol-3-one sulfate	boldenone sulfate	C19H26O5S	[M-H]-	365.143	188.2	189.964	1.18752	0.0062513	190.714	0.175157	0.000918428	191.03	0.03	0.000157043	191.7	n.d.	n.d.
1,4-androstadiene-17β-ol-3-one sulfate	boldenone sulfate	C19H26O5S	[M+H]+	367.157	188.2	186.851	1.38514	0.00741307	189.143	0.085049	0.000449654	189.6	0.02	0.000105485
1,4-androstadiene-17β-ol-3-one sulfate	boldenone sulfate	C19H26O5S	[M+Na]+	389.139	212.1	212.928	1.13479	0.00532943	214.847	0.083865	0.000390348
4-androstene-4-chloro-17β-ol-3-one	4-chlorotestosterone/clostebol	C19H27ClO2	[M+H]+	323.177	175.7	174.293	1.74276	0.00999905	176.013	0.0602771	0.000342458	175.91	0.04	0.000227389	174.797	0.586202	0.00335362
4-androstene-4-chloro-17β-ol-3-one	4-chlorotestosterone/clostebol	C19H27ClO2	[M+Na]+	345.159	196.3	195.723	1.13087	0.00577791	198.033	0.133167	0.000672445	196.78	0.02	0.000101636	196.343	0.164418	0.000837401
5α-androstane-3,17-dione	androstanedione	C19H28O2	[M+H]+	289.216	176.9	175.998	1.70399	0.00968185	177.64	0.18363	0.00103372	180.95	0.11	0.000607903	180.467	0.11547	0.000639841
4-androstene-17α-ol-3-one	epitestosterone	C19H28O2	[M+H]+	289.216	173.3	171.75	1.29721	0.00755293	172.983	0.0665833	0.000384912	172.93	0.03	0.000173481	172.257	0.475009	0.00275756
4-androstene-17α-ol-3-one	epitestosterone	C19H28O2	[M+Na]+	311.198	198.6	197.619	0.708148	0.00358341	199.007	0.304357	0.00152938	197.35	0.02	0.000101343	196.833	0.191398	0.000972388
4-androstene-17β-ol-3-one	testosterone	C19H28O2	[M+H]+	289.216	173	171.686	1.256	0.00731569	173.278	0.185409	0.00107001	173.27	0.02	0.000115427
4-androstene-14α,17β-diol-3-one	14α-hydroxytestosterone	C19H28O3	[M+H]+	305.211	174.2	174.451	2.31091	0.0132467	174.962	0.245017	0.0014004	174.99	0.02	0.000114292	174	0	0
4-androstene-16α-17β-diol-3-one	16α-hydroxytestosterone	C19H28O3	[M+H]+	305.211	176.1	174.029	1.22086	0.00701526	177.183	0.100167	0.000565327	177.51	0.02	0.00011267	176.57	0.164621	0.000932326
5-androstene-3β-ol-17-one sulfate	DHEA sulfate/Prasterone sulfate	C19H28O5S	[M-H]-	367.158	193.7	194.812	1.2588	0.00646165	196.333	0.057735	0.000294066	196.81	0.02	0.000101621	197.85	n.d.	n.d.
4-androstene-17α-ol-3-one sulfate	epitestosterone sulfate	C19H28O5S	[M+H]+	369.173	191.6	189.744	1.3765	0.00725448	192.293	0.0680686	0.000353983	192.54	0.05	0.000259686
4-androstene-17α-ol-3-one sulfate	epitestosterone sulfate	C19H28O5S	[M-H]-	367.158	190.9	192.619	1.18988	0.00617736	193.36	0.1772	0.000916428	193.48	0.02	0.00010337	194.47	n.d.	n.d.
4-androstene-17β-ol-3-one sulfate	testosterone sulfate	C19H28O5S	[M+H]+	369.173	190.5	188.815	1.48312	0.00785485	191.68	0.12853	0.000670545	192.16	0	0
4-androstene-17β-ol-3-one sulfate	testosterone sulfate	C19H28O5S	[M-H]-	367.158	189.3	191	1.15261	0.00603463	191.767	0.372872	0.0019444	192.34	0.05	0.000259956	193.43	n.d.	n.d.
5α-androstane-17β-ol-3-one	stanolone / dihydrotestosterone	C19H30O2	[M+H]+	291.232	177.2	176.582	1.37691	0.00779756	177.72	0.210079	0.00118208	181.12	0.06	0.000331272	180.833	0.51316	0.00283775
5α-androstane-3α-ol-17-one sulfate	androsterone sulfate	C19H30O5S	[M-H]-	369.174	193.8	195.374	1.17625	0.0060205	195.95	0.176918	0.000902873	196.75	0.05	0.00025413	196.87	n.d.	n.d.
5α-androstane-3β-ol-17-one sulfate	epiandrosterone sulfate	C19H30O5S	[M-H]-	369.174	194.9	196.341	1.27122	0.00647453	197.333	0.057735	0.000292576	197.73	0.01	5.0574e-05	198.85	n.d.	n.d.
4,9,11-estratriene-17β-ol-3-one acetate	trenbolone acetate	C20H24O3	[M+H]+	313.18	178.8	176.923	1.42593	0.00805963	177.723	0.141892	0.000798387	178.56	0.05	0.000280018	177.633	1.0116	0.00569487
4,9,11-estratriene-17β-ol-3-one acetate	trenbolone acetate	C20H24O3	[M+Na]+	335.162	206.1	205.143	0.920864	0.00448888	206.257	0.15695	0.000760946	205.31	0.02	9.74137e-05	204.933	0.152753	0.000745377
4-estrene-17α-ethinyl-17β-ol-3-one	norethindrone/norethisterone	C20H26O2	[M+H]+	299.201	176.8	175.425	1.45836	0.00831328	177.483	0.0814453	0.00045889	177.76	0.02	0.000112511	176.627	0.0665833	0.000376972
1,4-androstadiene-4-chloro-17α-methyl-17β-ol-3-one	oral turinabol	C20H27ClO2	[M+Na]+	357.159	199.1	198.665	0.845442	0.00425562	200.41	0.226495	0.00113016	199.5	0.01	5.01253e-05	199.167	0.11547	0.000579766
1,4-androstadiene-17α-methyl-17β-ol-3-one	dianabol	C20H28O2	[M+H]+	301.216	175.9	174.862	1.68498	0.00963606	176.06	0.134536	0.00076415	175.71	0.03	0.000170736	174.993	0.378065	0.00216046
1,4-androstadiene-17α-methyl-17β-ol-3-one	dianabol	C20H28O2	[M+Na]+	323.198	199.9	200.165	0.719672	0.00359539	201.357	0.0288675	0.000143365	200.08	0.01	4.998e-05	199.82	0.25632	0.00128276
4-androstene-4-chloro-17α-methyl-17β-ol-3-one	methyl-chlorotestosterone	C20H29ClO2	[M+H]+	337.193	180.8	179.45	1.53414	0.00854908	180.695	0.183603	0.00101609	180.2	0.01	5.54939e-05	179.4	0.173205	0.000965469
4-androstene-4-chloro-17α-methyl-17β-ol-3-one	methyl-chlorotestosterone	C20H29ClO2	[M+Na]+	359.175	202.2	200.698	1.09001	0.00543109	202.515	0.357421	0.00176491	201.36	0.01	4.96623e-05	200.847	0.10504	0.000522984
4-androstene-9α-fluoro-11β-ol-17α-methyl-17β-ol-3-one	fluoxymesterone	C20H29FO3	[M+H]+	337.217	178.3	177.473	1.61803	0.00911706	179.192	0.217332	0.00121284	179.33	0.02	0.000111526	178.067	0.251661	0.0014133
4-androstene-9α-fluoro-11β-ol-17α-methyl-17β-ol-3-one	fluoxymesterone	C20H29FO3	[M+Na]+	359.199	204.3	204.303	0.739588	0.00362006	205.395	0.270617	0.00131754	203.86	0.01	4.90533e-05	203.867	0.152753	0.000749277
4-androstene-17α-methyl-17β-ol-3-one	methyltestosterone	C20H30O2	[M+H]+	303.232	177.7	176.702	1.33861	0.00757552	177.917	0.167292	0.000940284	177.76	0.01	5.62556e-05	177.157	0.145029	0.000818647
5α-androstane-17α-methyl-17β-ol-3one	mestanolone	C20H32O2	[M+H]+	305.248	181.6	181.662	1.52493	0.00839433	182.343	0.0550757	0.000302044	185.33	0.03	0.000161873	185.837	0.6376	0.00343097
5α-androstane-1α-methyl-17β-ol-3one	mesterolone	C20H32O2	[M+H]+	305.248	179.5	179.262	1.4882	0.00830182	180.475	0.179972	0.000997214	182.69	0.01	5.47375e-05	182.077	0.172143	0.000945444
4,9,11-estratrien-13-ethyl-17-ethinyl-17β-ol-3-one	gestrinone	C21H24O2	[M+H]+	309.185	179.4	177.193	1.56912	0.00885543	177.91	0.174011	0.000978087	177.78	0	0	176.833	0.208167	0.00117719
4,9,11-estratrien-13-ethyl-17-ethinyl-17β-ol-3-one	gestrinone	C21H24O2	[M+Na]+	331.167	206	204.309	0.6675	0.00326711	205.402	0.289511	0.00140949	204.31	0.01	4.89452e-05	204.21	0.117898	0.000577338
1,4-pregnadiene-17,21-diol-3,11,20-trione	prednisone	C21H26O5	[M+H]+	359.185	184.8	183.561	1.30465	0.00710745	185.66	0.400375	0.00215649	185.95	0.01	5.37779e-05	184.233	0.305505	0.00165825
1,4-pregnadiene-17,21-diol-3,11,20-trione	prednisone	C21H26O5	[M+Na]+	381.167	210.7	210.559	1.41268	0.00670917	211.807	0.246847	0.00116543	210.52	0	0	210.033	0.208167	0.000991112
1,4-pregnadiene-9α-fluoro-11β,16α,17,21-tetrol-3,20-dione	triamcinolone	C21H27FO6	[M+H]+	395.186	190	188.437	1.82462	0.00968295	190.343	0.090185	0.000473802	189.58	0.09	0.000474734
1,4-pregnadiene-9α-fluoro-11β,16α,17,21-tetrol-3,20-dione	triamcinolone	C21H27FO6	[M+Na]+	417.168	214.8	215.166	1.97513	0.00917955	215.92	0.182483	0.000845141	213.16	0.05	0.000234566	214.59	0.0608276	0.00028346
4-pregnene-17α,21-diol-3,11,20-trione	cortisone	C21H28O5	[M+H]+	361.201	187	185.789	1.09952	0.00591808	188.13	0.01	5.31547e-05	188.79	0.02	0.000105938	187.64	0.0264575	0.000141001
1,4-pregnadiene-11β,17,21-triol-3,20-dione	prednisolone	C21H28O5	[M+H]+	361.201	186.8	184.807	1.64383	0.00889484	186.5	0.475079	0.00254734	186.55	0.01	5.36049e-05
1,4-pregnadiene-11β,17,21-triol-3,20-dione	prednisolone	C21H28O5	[M+Na]+	383.183	211.2	211.135	1.3951	0.00660761	212.083	0.259294	0.0012226	211.04	0.03	0.000142153	210.567	0.208167	0.000988602
4-androstene-4-chloro-17β-ol-3-one acetate	4-chlorotestosterone acetate/clostebol acetate	C21H29ClO3	[M+H]+	365.188	188.7	186.645	1.90837	0.0102246	188.173	0.10116	0.000537589	188.54	0.07	0.000371274
4-androstene-4-chloro-17β-ol-3-one acetate	4-chlorotestosterone acetate/clostebol acetate	C21H29ClO3	[M+Na]+	387.17	209.6	208.827	1.24926	0.00598229	210.607	0.168622	0.000800648	209.59	0.01	4.77122e-05	209.083	0.765136	0.00365948
4-pregnene-3,20-dione	progesterone	C21H30O2	[M+H]+	315.232	180.4	179.087	1.27135	0.00709904	180.327	0.152753	0.000847088	181.38	0.02	0.000110266
4-pregnene-17α-ol-3,20-dione	17-hydroxyprogesterone	C21H30O3	[M+H]+	331.227	182.7	181.466	1.08394	0.00597323	182.793	0.125831	0.000688376	183.6	0.03	0.000163399
4-pregnene-17α-ol-3,20-dione	17-hydroxyprogesterone	C21H30O3	[M+Na]+	353.209	206.7	205.946	0.566759	0.00275198	208.46	0.452106	0.00216879	206.6	0.03	0.000145208	206.133	0.057735	0.000280086
4-androstene-17β-ol-3-one acetate	testosterone acetate	C21H30O3	[M+H]+	331.227	184.6	184.224	1.20097	0.0065191	185.54	0.115326	0.000621567	186.47	0.05	0.00026814
4-androstene-17β-ol-3-one acetate	testosterone acetate	C21H30O3	[M+Na]+	353.209	209.9	210.551	0.684029	0.00324876	211.83	0.217945	0.00102887	210.45	0.03	0.000142552	209.997	0.458294	0.00218239
4-pregnene-11β,17,18,21-tetrol-3,20-dione	18-hydroxycortisol	C21H30O6	[M+H]+	379.212	188.6	187.331	1.6246	0.00867231	189.93	0.430349	0.00226583	190.46	0.05	0.000262522	189.2	0.7	0.00369979
4-pregnene-11β,17,18,21-tetrol-3,20-dione	18-hydroxycortisol	C21H30O6	[M+Na]+	401.193	200.4	199.555	2.12308	0.0106391	201.093	0.335012	0.00166595	201.34	0.01	4.96672e-05	200.8	0.2	0.000996016
5α-androstane-17α-methyl-17β-ol-3,2c-pyrazole	stanozolol	C21H32N2O	[M+H]+	329.259	190.3	189.591	1.59908	0.00843437	190.94	0.07	0.000366607	191.43	0.05	0.000261192	190.427	0.15308	0.000803876
17-α-2,4-pregnadiene-20-yno(2,3-d)isoxazol-17-ol	danazol	C22H27NO2	[M+H]+	338.212	186.7	186.395	1.71352	0.00919292	187.333	0.10504	0.00056071	188.17	0.03	0.00015943
1,4-pregnadiene-6α,9α-difluoro-16α-methyl-11β,17,21-triol-3,20-dione	flumethasone	C22H28F2O5	[M+H]+	411.198	192.6	191.271	1.98324	0.0103687	192.01	0.052915	0.000275585	192.61	0.04	0.000207674
1,4-pregnadiene-6α,9α-difluoro-16α-methyl-11β,17,21-triol-3,20-dione	flumethasone	C22H28F2O5	[M+Na]+	433.18	217.5	217.713	1.60031	0.00735056	218.743	0.196554	0.000898558	217.13	0.04	0.000184221	216.847	0.110151	0.000507969
4-estrene-17α-ethinyl-17β-ol-3-one acetate	norethindrone acetate	C22H28O3	[M+H]+	341.211	187.8	187.302	0.858274	0.00458229	189.067	0.0814453	0.000430775	189.99	0.03	0.000157903
1,4-pregnadiene-9α-fluoro-16β-methyl-11β,17,21-triol-3,20-dione	betamethasone	C22H29FO5	[M+Na]+	415.189	215.5	214.937	1.61897	0.00753231	215.9	0.703136	0.00325677	215.24	0.04	0.000185839	214.75	0.02	9.31315e-05
1,4-pregnadiene-9α-fluoro-16α-methyl-11β,17,21-triol-3,20-dione	dexamethasone	C22H29FO5	[M+H]+	393.207	191.6	189.864	1.86773	0.00983723	190.83	0.411461	0.00215616	191.2	0.03	0.000156904
1,4-pregnadiene-9α-fluoro-16α-methyl-11β,17,21-triol-3,20-dione	dexamethasone	C22H29FO5	[M+Na]+	415.189	215.8	215.608	1.54728	0.00717635	216.653	0.351188	0.00162097	215.48	0.02	9.2816e-05	214.967	0.251661	0.0011707
1,4-androstadiene-17β-ol-3-one propionate	boldenone propionate	C22H30O3	[M+H]+	343.227	187.6	187.096	1.06392	0.0056865	188.647	0.115902	0.000614388	189.54	0.02	0.000105519
1,4-androstadiene-17β-ol-3-one propionate	boldenone propionate	C22H30O3	[M+Na]+	365.209	213	213.474	0.759817	0.00355929	214.743	0.196299	0.00091411	214	0.04	0.000186916	213.843	0.356417	0.00166672
1,4-pregnadiene-6α-methyl-11β,17α,21-triol-3,20-one	6α-methylprednisolone	C22H30O5	[M+H]+	375.217	190.4	189.386	1.74398	0.00920862	190.413	0.125831	0.000660829	190.26	0.02	0.000105119
1,4-pregnadiene-6α-methyl-11β,17α,21-triol-3,20-one	6α-methylprednisolone	C22H30O5	[M+Na]+	397.199	214.5	214.391	0.90667	0.00422904	215.56	0.277308	0.00128646	215.08	0.03	0.000139483	214.563	0.145029	0.000675925
4-pregnene-6α-methyl-17-ol-3,20-dione	medroxyprogesterone	C22H32O3	[M+H]+	345.242	186.9	185.585	1.20907	0.0065149	186.6	0.0458258	0.000245583	187.36	0.01	5.33732e-05
4-pregnene-6α-methyl-17-ol-3,20-dione	medroxyprogesterone	C22H32O3	[M+Na]+	367.224	210.6	210.287	0.998063	0.00474621	211.653	0.497024	0.0023483	210.59	0.02	9.49713e-05	210.367	0.152753	0.000726125
4-pregnene-11β,17,21-triol-3,20-dione 21-acetate	cortisol 21-acetate/ hydrocortisone acetate	C23H32O6	[M+H]+	405.227	198.8	196.5	2.02872	0.0103243	198.57	0.399625	0.00201251	199.1	0.03	0.000150678	199.767	0.404145	0.00202309
4-pregnene-11β,17,21-triol-3,20-dione 21-acetate	cortisol 21-acetate/ hydrocortisone acetate	C23H32O6	[M+Na]+	427.209	204.7	202.965	2.6483	0.0130481	202.74	0.524214	0.00258565	202.61	0.03	0.000148068	201.667	0.378594	0.00187733
1,4-pregnadiene-6-fluoro-11β,16α,17,21-tetrol-3,20-dione acetonide	flunisolide	C24H31FO6	[M+H]+	435.218	202.5	201.042	1.6269	0.00809234	201.613	0.0665833	0.000330252	202.18	0.04	0.000197844
1,4-pregnadiene-6-fluoro-11β,16α,17,21-tetrol-3,20-dione acetonide	flunisolide	C24H31FO6	[M+Na]+	457.2	227	227.722	1.80912	0.00794439	226.907	0.188237	0.000829581	226.13	0.04	0.000176889
pregna-1,4-diene-3,20-dione, 9-fluoro-11,21-dihydroxy-16,17-((1-methylethylidene)bis(oxy))-, (11β,16α)-	triamcinolone acetonide	C24H31FO6	[M+H]+	435.218	200.2	199.961	1.78792	0.00894133	200.443	0.355012	0.00177113	200.77	0.05	0.000249041
pregna-1,4-diene-3,20-dione, 9-fluoro-11,21-dihydroxy-16,17-((1-methylethylidene)bis(oxy))-, (11β,16α)-	triamcinolone acetonide	C24H31FO6	[M+Na]+	457.2	224.7	225.389	1.08274	0.00480387	225.743	0.500633	0.00221771	224.63	0.03	0.000133553	224.5	0.3	0.0013363
1,4-pregnadiene-11β,16α,17,21-tetrol-3,20-dione 16,17 acetonide	desonide	C24H32O6	[M+H]+	417.227	200.9	198.96	1.71057	0.00859751	200.1	0.422966	0.00211377	200.65	0.03	0.000149514	200.167	0.404145	0.00201904
1,4-pregnadiene-11β,16α,17,21-tetrol-3,20-dione 16,17 acetonide	desonide	C24H32O6	[M+Na]+	439.209	225.3	224.866	1.02653	0.00456509	225.027	0.0493288	0.000219213	224.55	0.01	4.45335e-05	224.5	0.1	0.000445434
1,3,5(10)-estratriene-3,17β-diol-17-glucuronide	estradiol 17-glucuronide	C24H32O8	[M+Na]+	471.199	222.4	221.793	2.32613	0.0104878	222.927	0.332916	0.00149339				225.477	1.98026	0.00878255
1,3,5(10)-estratriene-3,17β-diol-17-glucuronide	estradiol 17-glucuronide	C24H32O8	[M-H]-	447.202	214.9	215.864	0.871592	0.0040377	216.472	0.320889	0.00148236	216.98	0.05	0.000230436	218.55	n.d.	n.d.
1,3,5(10)-estratiene-3,17β-diol 3-glucuronide	estradiol 3-glucuronide	C24H32O8	[M+Na]+	471.199	217	214.603	2.38241	0.0111015	215.698	0.156514	0.000725616				215.813	0.245832	0.0011391
1,3,5(10)-estratiene-3,17β-diol 3-glucuronide	estradiol 3-glucuronide	C24H32O8	[M-H]-	447.202	218.5	220.208	0.422844	0.0019202	219.62	0.703633	0.00320387	220.45	0.02	9.07235e-05	221.65	n.d.	n.d.
1,3,5(10)-estratriene-3,16α-17β-triol-3-glucuronide	estriol 3-glucuronide	C24H32O9	[M+Na]+	487.194	220.2	218.153	2.3145	0.0106095	219.28	0.0916515	0.000417966				219.267	0.152753	0.000696652
1,3,5(10)-estratriene-3,16α-17β-triol-3-glucuronide	estriol 3-glucuronide	C24H32O9	[M-H]-	463.197	221.7	222.449	1.07042	0.00481196	222.397	0.847014	0.00380857	224.01	0.05	0.000223204	224.5	n.d.	n.d.
4-pregnene-6α-methyl-17-ol-3,20-dione acetate	medroxyprogesterone acetate	C24H34O4	[M+H]+	387.253	199.9	198.392	1.2211	0.00615495	198.677	0.061101	0.00030754	199.93	0.03	0.000150053
4-estrene-17β-ol-3-one D-glucuronide	19-nortestosterone glucuronide	C24H34O8	[M+H]+	451.233	217.5	215.598	1.70948	0.007929	217.32	0.144222	0.000663639	218.75	0.02	9.14286e-05	217.333	0.450925	0.00207481
4-estrene-17β-ol-3-one D-glucuronide	19-nortestosterone glucuronide	C24H34O8	[M-H]-	449.218	214	215.465	1.36325	0.006327	214.977	0.811562	0.00377512	216.32	0.07	0.000323595	216.6	n.d.	n.d.
5α-estrane-3α-ol-17-one glucuronide	19-norandrosterone glucuronide	C24H36O8	[M+Na]+	475.23	223.4	223.277	2.46545	0.0110421	224.2	0.252389	0.00112573	225.86	0.08	0.000354202	225.767	0.057735	0.000255729
5α-estrane-3α-ol-17-one glucuronide	19-norandrosterone glucuronide	C24H36O8	[M-H]-	451.234	214.1	214.339	1.02073	0.00476224	213.663	0.713185	0.00333789	214.27	0.07	0.000326691	214.4	n.d.	n.d.
5β-estrane-3α-ol-17-one glucuronide	19-noretiocholanolone glucuronide	C24H36O8	[M+Na]+	475.23	205.4	202.865	2.74531	0.0135327	205.507	0.345881	0.00168306	205.58	0.12	0.000583714	204.867	0.152753	0.000745619
5β-estrane-3α-ol-17-one glucuronide	19-noretiocholanolone glucuronide	C24H36O8	[M-H]-	451.234	205.1	205.032	0.574911	0.00280401	204.46	0.642106	0.0031405	204.71	0.03	0.000146549	204.8	n.d.	n.d.
4-estrene-17β-ol-3-one benzoate	19-nortestosterone benzoate	C25H30O3	[M+H]+	379.227	201.7	200.905	0.978762	0.00487178	202.983	0.046188	0.000227546	204.83	0.01	4.8821e-05
1,4-pregnadiene-9α-fluoro-11β,16α,17,21-tetrol-3,20-dione 16,21-diacetate	triamcinolone 16,21-diacetate	C25H31FO8	[M+H]+	479.208	211.8	209.953	1.86474	0.00888171	211.153	0.20306	0.00096167	211.84	0.04	0.000188822
1,4-pregnadiene-9α-fluoro-11β,16α,17,21-tetrol-3,20-dione 16,21-diacetate	triamcinolone 16,21-diacetate	C25H31FO8	[M+Na]+	501.19	218.5	216.285	2.03462	0.00940713	217.303	0.185831	0.000855171	218.08	0.05	0.000229274	218	0.2	0.000917431
4,6-pregnadiene-6-methyl-16-methylene-17-ol-3,20-dione acetate	melengestrol acetate	C25H32O4	[M+H]+	397.237	201.2	200.407	1.43588	0.00716482	200.4	0.052915	0.000264047	201.19	0.02	9.94085e-05
1,4-pregnadiene-11β,17,21-triol-3,20-dione 21-hemisuccinate	prednisolone 21-hemisuccinate	C25H32O8	[M+H]+	461.217	215.1	211.096	2.52161	0.0119453	212.147	0.532666	0.00251084	212.07	0.04	0.000188617
1,4-pregnadiene-11β,17,21-triol-3,20-dione 21-hemisuccinate	prednisolone 21-hemisuccinate	C25H32O8	[M+Na]+	483.199	214.2	211.825	2.16894	0.0102393	211.913	0.637992	0.00301063	211.34	0.02	9.46342e-05	210.6	0.1	0.000474834
1,4-androstadiene-17β-ol-3-one glucuronide	boldenone glucuronide	C25H34O8	[M+H]+	463.233	217.6	215.922	1.55988	0.00722426	217.49	0.157162	0.000722619	217.95	0.01	4.58821e-05	216.333	0.665833	0.00307781
1,4-androstadiene-17β-ol-3-one glucuronide	boldenone glucuronide	C25H34O8	[M+Na]+	485.215	228.5	229.708	2.66998	0.0116234	229.657	0.519262	0.00226104	230.43	0.03	0.000130191	230.7	0.2	0.000866927
4-pregnene-11β,17,21-triol-3,20-dione 21-hemisuccinate	hydrocortisone hemisuccinate	C25H34O8	[M+H]+	463.233	216.2	213.309	1.79828	0.00843043	214.57	0.177764	0.000828466	214.34	0.04	0.000186619	214.073	0.709248	0.00331311
4-pregnene-11β,17,21-triol-3,20-dione 21-hemisuccinate	hydrocortisone hemisuccinate	C25H34O8	[M+Na]+	485.215	212.1	208.85	1.86801	0.00894426	210.99	0.105357	0.000499344	211.37	0.04	0.000189242	210.447	0.116762	0.000554829
1,4-androstadiene-17β-ol-3-one glucuronide	boldenone glucuronide	C25H34O8	[M-H]-	461.218	217	217.677	0.476157	0.00218745	217.233	0.861181	0.00396431	218.22	0.08	0.000366603	218.4	n.d.	n.d.
5-androstene-3β-ol-17-one glucuronide	DHEA glucuronide	C25H36O8	[M+Na]+	487.23	231.6	231.818	1.68411	0.00726479	232.705	0.748645	0.00321714	234.3	0.02	8.53606e-05	234.863	0.0493288	0.000210032
5-androstene-3β-ol-17-one glucuronide	DHEA glucuronide	C25H36O8	[M-H]-	463.234	221.2	222.239	0.661812	0.00297793	221.867	0.057735	0.000260224	221.83	0.03	0.000135239	223.15	n.d.	n.d.
4-androstene-17α-ol-3-one glucuronide	epitestosterone glucuronide	C25H36O8	[M+H]+	465.248	206	203.763	2.283	0.0112042	204.743	0.0907377	0.000443178	204.64	0.06	0.000293198
4-androstene-17α-ol-3-one glucuronide	epitestosterone glucuronide	C25H36O8	[M+Na]+	487.23	210.6	208.497	2.33117	0.0111808	210.577	0.393743	0.00186983	210.17	0.05	0.000237903	209.56	0.445084	0.0021239
4-androstene-17α-ol-3-one glucuronide	epitestosterone glucuronide	C25H36O8	[M-H]-	463.234	218.3	219.284	1.31118	0.00597937	219.188	0.317128	0.00144683	218.99	0.04	0.000182657	220.09	n.d.	n.d.
4-androstene-17β-ol-3-one 17-glucuronide	testosterone glucuronide	C25H36O8	[M+H]+	465.248	219.8	218.555	1.41404	0.00646998	220.338	0.213674	0.000969755	221.25	0.03	0.000135593	221.139	0.756438	0.00342065
4-androstene-17β-ol-3-one 17-glucuronide	testosterone glucuronide	C25H36O8	[M+Na]+	487.23	229.9	229.676	3.39763	0.0147932	230.592	0.722993	0.00313538	229.91	0.03	0.000130486	230.427	0.414287	0.00179791
4-androstene-17β-ol-3-one 17-glucuronide	testosterone glucuronide	C25H36O8	[M-H]-	463.234	218.4	219.064	0.856516	0.00390989	218.93	0.320421	0.00146358	219.47	0.07	0.00031895	220.52	n.d.	n.d.
4-androstene-17β-ol-3-one isocaproate	testosterone 4-methylvalerate	C25H38O3	[M+H]+	387.289	208.6	208.855	1.06098	0.00507998	209.343	0.0950438	0.000454009	210.94	0.05	0.000237034
5β-androstane-3α-ol-17-one glucuronide	etiocholanolone glucuronide	C25H38O8	[M+Na]+	489.246	208.8	205.967	2.65291	0.0128803	208.533	0.374477	0.00179577	208.35	0.05	0.000239981	207.783	0.361156	0.00173814
5β-androstane-3α-ol-17-one glucuronide	etiocholanolone glucuronide	C25H38O8	[M-H]-	465.249	206.9	207.797	1.06502	0.00512531	207.394	0.273642	0.00131943	206.87	0.03	0.000145019	207.93	n.d.	n.d.
5α-androstane-3β-ol-17-one glucuronide	epiandrosterone glucuronide	C25H38O8	[M+Na]+	489.246	232	231.86	1.67689	0.00723235	233.668	0.343244	0.00146894				235.023	0.210792	0.000896899
5α-androstane-3β-ol-17-one glucuronide	epiandrosterone glucuronide	C25H38O8	[M-H]-	465.249	221.4	222.531	0.751113	0.00337532	221.723	0.695869	0.00313846	221.85	0.01	4.50755e-05	222.6	n.d.	n.d.
4-androstene-17β-ol-3-one benzoate	testosterone benzoate	C26H32O3	[M+H]+	393.242	205	204.733	1.24757	0.00609366	205.7	0.160059	0.000778119	207.77	0.04	0.000192521
4-androstene-17β-ol-3-one enanthate	testosterone enanthate	C26H40O3	[M+H]+	401.305	215	215.464	1.28216	0.00595067	215.58	0.0488712	0.000226696	217.23	0.02	9.20683e-05
1,4-pregnadiene-16α-methyl-6α,9-difluoro-11β,21-diol-3,20-dione 21-pivalate	diflucortolone pivalate	C27H36F2O5	[M+Na]+	501.242	244.9	245.732	1.42116	0.00578338	244.247	0.555818	0.00227564	243.64	0.04	0.000164177	244.033	0.305505	0.0012519
4-androstene-17β-ol-3-one cypionate	testosterone cypionate	C27H40O3	[M+H]+	413.305	217.7	218.096	1.37893	0.00632259	218.383	0.0504395	0.000230968	220.3	0.04	0.000181571
4-pregnene-17-ol-3,20-dione caproate	17-caproxyprogesterone	C27H40O4	[M+H]+	429.3	215.8	214.145	1.40314	0.00655228	214.2	0.0793725	0.000370553	215.3	0.02	9.28936e-05
4-pregnene-17-ol-3,20-dione caproate	17-caproxyprogesterone	C27H40O4	[M+Na]+	451.282	226.7	227.104	1.95969	0.00862907	224.823	0.180093	0.00080104	225.09	0.02	8.88533e-05	225.133	0.057735	0.000256448
1,3,5(10)-estratiene-3,17β-diol diglucuronide	estradiol diglucuronide	C30H40O14	[M+Na]+	647.231	264.4	262.892	1.34523	0.00511704	260.276	0.614028	0.00235914				261.9	0.264575	0.00101021
1,3,5(10)-estratiene-3,17β-diol diglucuronide	estradiol diglucuronide	C30H40O14	[M-H]-	623.235	255	254.27	1.12418	0.0044212	253.767	0.152753	0.000601941	238.17	0.06	0.000251921	237	n.d.	n.d.
1,4-androstadiene-17β-ol-3-one undecylenate*	boldenone undecylenate*	C30H44O3	[M+H]+	453.336	226.6	223.553	0.954351	0.00426901	222.887	0.0862168	0.000386819	222.39	0.02	8.99321e-05
1,4-androstadiene-17β-ol-3-one undecylenate*	boldenone undecylenate*	C30H44O3	[M+Na]+	475.318	253.6	255.361	2.35789	0.00923355	260.06	0.238118	0.000915626	249.61	0.03	0.000120187	249.66	0.340441	0.00136362
*Multiple conformations observed using drift tube or trapped ion mobility mass spectrometry. HRdm DTCCSN2 of conformers can be reviewed in the "Hrdm Results BU" sheet

## Sheet: S3_Hrdm Results BU
Compound name	Commercial name	Formula	Ion	m/z	Average DTCCSN2 (Å2) (n=3; HRdmx)	sr	RSD (%)
1,4-androstadiene-17β-ol-3-one undecylenate*	boldenone undecylenate conformer 1	C30H44O3	[M+H]+	453.336	211.95	0.04	0.000188724
1,4-androstadiene-17β-ol-3-one undecylenate*	boldenone undecylenate conformer 2	C30H44O3	[M+H]+	453.336	219.3	0.03	0.000136799
1,4-androstadiene-17β-ol-3-one undecylenate*	boldenone undecylenate conformer 3	C30H44O3	[M+H]+	453.336	224.87	0.05	0.000222351

## Sheet: S4_Matrix effects DTIM-MS
ANDROGENS AND RELATED COMPOUNDS			Average results in 2 adult bovine urine samples (n=3)				Average results in 2 calf urine (n=3)
Commercial name	Ion	m/z	Average DTCCSN2 (Å2); single field	sr	RSD (%)	ΔDTCCSN2 [%]	Average DTCCSN2 (Å2); single field	sr	RSD (%)	ΔDTCCSN2 [%]
14α-hydroxytestosterone	[M+H]+	305.211	174.74	0.09	0.000515051	-0.000571951	174.74	0.04	0.000228912	-0.000571951
16α-hydroxytestosterone	[M+H]+	305.211	177.06	0.09	0.000508302	-0.00169147	177.06	0.11	0.000621258	-0.00169147
17α-estradiol 3-sulfate	[M-H]-	351.126	192.7	0.02	0.000875415	0.000737735	192.61	0.11	0.000571102	-0.0011927
18-hydroxycortisol	[M+H]+	379.212	190.29	0.12	0.000630616	0.00021025	190.06	0.13	0.000683995	-0.000998686
19-norandrosterone glucuronide	[M-H]-	451.233	213.82	0.15	0.000701525	-0.000607619	213.66	0.03	0.00014041	-0.00135546
19-noretiocholanolone glucuronide	[M-H]-	451.233	204.52	0.09	0.000440055	-9.77804e-05	204.34	0.07	0.000342566	-0.000977804
19-nortestosterone glucuronide	[M+H]+	451.233	218.38	0.28	0.00128217	0.00224884	n.d.	n.d.	n.d.	n.d.
19-nortestosterone glucuronide	[M-H]-	449.217	216.04	0.28	0.00129606	0.00106575	215.77	0.3	0.00139037	-0.000185348
19-nortestosterone sulfate	[M+H]+	355.157	189.28	0.27	0.00142646	0.00275482	189.2	0.08	0.000422833	0.002331
19-nortestosterone sulfate	[M-H]-	353.142	188.58	0.07	0.000371195	-0.00074184	188.54	0.04	0.000212157	-0.000953794
4-chlorotestosterone/clostebol	[M+H]+	323.177	175.59	0.08	0.000455607	0.000683878	175.77	0.06	0.000341355	0.00170969
4-fluoro-19-nortestosterone	[M+H]+	293.191	170.26	0.09	0.000528603	0.0014705	170.46	0.11	0.000645313	0.0026469
6α-methylprednisolone	[M+H]+	375.217	189.8	0.14	0.000737619	-0.00257502	189.89	0.27	0.00142188	-0.00210205
androstanedione	[M+H]+	289.216	179.54	0.48	0.0026735	-0.00105714	180.32	0.18	0.000998225	0.0032827
androstenedione	[M+H]+	287.201	172.85	0.1	0.000578536	-0.00109801	172.87	0.15	0.000867704	-0.000982432
androsterone sulfate	[M-H]-	369.173	195.85	0.06	0.000306357	-0.00112205	195.76	0.03	0.000153249	-0.00158107
boldenone	[M+H]+	287.201	170.81	0.05	0.000292723	-0.00268582	170.94	0.11	0.000643501	-0.00192678
boldenone glucuronide	[M+H]+	463.233	217.68	0.18	0.000826902	-0.000459179	217.54	0.17	0.000781465	-0.00110203
boldenone glucuronide	[M-H]-	461.217	217.96	0.07	0.00032116	0.000504935	217.71	0.06	0.000275596	-0.000642644
boldenone sulfate	[M+H]+	367.157	189.64	0.04	0.000210926	0.00126716	189.66	0	0	0.00137276
boldenone sulfate	[M-H]-	365.142	191.04	0.03	0.000157035	-0.000575464	190.91	0.05	0.000261904	-0.00125556
boldione	[M+H]+	285.185	171.04	0.02	0.000116932	-0.0017509	171.1	0.02	0.000116891	-0.00140072
cortisol 21-acetate/ hydrocortisone acetate	[M+H]+	405.227	198.76	0.03	0.000150936	-0.00140675	198.63	0.14	0.000704828	-0.00205989
cortisone	[M+H]+	361.201	188.49	0.02	0.000106106	-0.000106095	188.33	0.11	0.000584081	-0.000954857
desonide	[M+H]+	417.227	200.67	0.14	0.000697663	-0.00248546	n.d.	n.d.	n.d.	n.d.
dexamethasone	[M+H]+	393.207	190.85	0.22	0.00115274	-0.00214368	190.86	0.05	0.000261972	-0.00209139
DHEA glucuronide	[M-H]-	463.233	221.98	0.1	0.000450491	0.000992063	221.79	0.07	0.000315614	0.000135281
DHEA sulfate/Prasterone sulfate	[M-H]-	367.157	196.75	0.09	0.000457433	0.000203345	196.67	0.04	0.000203386	-0.000203345
dianabol	[M+H]+	301.216	175.65	0.06	0.000341588	-0.00170503	175.7	0.06	0.000341491	-0.00142086
epi-19-nortestosterone	[M+H]+	275.201	169.62	0.04	0.000235821	-0.00147171	169.69	0.01	5.8931e-05	-0.00105963
epiandrosterone glucuronide	[M-H]-	465.248	221.83	0.15	0.000676193	0.000225449	221.78	0.07	0.000315628	0
epiandrosterone sulfate	[M-H]-	369.173	197.66	0.05	0.00025296	0.000253024	197.59	0.08	0.000404879	-0.000101209
epitestosterone	[M+H]+	289.216	173.2	0.09	0.00051963	-5.77334e-05	172.46	0.02	0.000115969	-0.00433
epitestosterone glucuronide	[M+H]+	465.248	204.74	0.17	0.000830321	0.00313572	204.12	0.27	0.00132275	9.79912e-05
epitestosterone glucuronide	[M-H]-	463.233	218.96	0.12	0.000548045	-0.0002283	218.94	0.04	0.000182698	-0.00031962
epitestosterone sulfate	[M+H]+	369.173	192.48	0.08	0.000415628	0.00218682	192.15	0.1	0.000520427	0.000468604
epitestosterone sulfate	[M-H]-	367.157	193.41	0.06	0.000310222	-0.000516769	193.31	0.05	0.000258652	-0.00103354
estradiol 17-glucuronide	[M-H]-	447.201	217.04	0.19	0.000875415	0.000737735	216.81	0.16	0.000737973	-0.000322759
estradiol 17-sulfate	[M-H]-	351.126	189.19	0.09	0.000475712	0.000211472	189	0.04	0.00021164	-0.000793021
estradiol 3-glucuronide	[M-H]-	447.201	220.79	0.09	0.000407627	0.00226974	220.38	0.09	0.000408386	0.000408552
estradiol 3-sulfate	[M-H]-	351.126	192.93	0.05	0.000259161	0.00124552	192.61	0.11	0.000571102	-0.000415175
estradiol diglucuronide	[M-H]-	623.233	n.d.	n.d.	n.d.	n.d.	237.88	0.32	0.00134522	-0.000126098
estriol 3-glucuronide	[M-H]-	463.196	223.69	0.08	0.000357638	-0.000312835	223.53	0.03	0.00013421	-0.00102789
estriol 3-sulfate	[M-H]-	367.121	195.75	0.07	0.000357599	-0.0018866	196	0.05	0.000255102	-0.00061187
estrone 3-sulfate	[M-H]-	349.11	190.89	0.05	0.000261931	-0.000628239	190.81	0.12	0.000628898	-0.00104707
etiocholanolone glucuronide	[M-H]-	465.248	206.72	0.05	0.000241873	-0.00125616	206.74	0.04	0.00019348	-0.00115953
flumethasone	[M+H]+	411.198	192.35	0.05	0.000259943	-0.000363788	n.d.	n.d.	n.d.	n.d.
flunisolide	[M+H]+	435.218	201.74	0.09	0.000446119	-0.00306385	201.87	0.13	0.000643979	-0.00242143
fluoxymesterone	[M+H]+	337.217	179.14	0.05	0.000279111	-0.00100379	179.1	0.08	0.000446678	-0.00122686
gestrinone	[M+H]+	309.185	178.01	0.04	0.000224706	0.00084336	178.06	0.06	0.000336965	0.00112448
hydrocortisone hemisuccinate	[M+H]+	463.233	214.03	0.14	0.000654114	9.34536e-05	213.93	0.05	0.000233721	-0.000373814
mestanolone	[M+H]+	305.248	184.97	0.28	0.00151376	0.00281919	184.64	0.18	0.00097487	0.00103009
mesterolone	[M+H]+	305.248	182.29	0.05	0.000274288	0.00175853	182.19	0.11	0.000603765	0.00120899
methyl-chlorotestosterone	[M+H]+	337.193	180.26	0.06	0.000332853	0.00356308	179.1	0.08	0.000446678	-0.002895
methyltestosterone	[M+H]+	303.232	177.74	0.02	0.000112524	-0.00123623	177.76	0.07	0.000393789	-0.00112385
norethindrone/norethisterone	[M+H]+	299.201	177.34	0.08	0.000451111	-0.000901408	177.41	0.03	0.0001691	-0.000507042
prednisolone	[M+H]+	361.201	186.4	0.12	0.000643777	-0.00160686	186.45	0.09	0.000482703	-0.00133905
prednisolone 21-hemisuccinate	[M+H]+	461.217	211.89	0.16	0.000755109	-0.00179017	211.82	0.18	0.000849778	-0.00211994
prednisone	[M+H]+	359.185	186.8	0.14	0.000749465	0.00646552	185.62	0.1	0.000538735	0.000107759
stanolone / dihydrotestosterone	[M+H]+	291.232	180.17	0.12	0.000666038	0.000944444	n.d.	n.d.	n.d.	n.d.
stanozolol	[M+H]+	329.259	191.26	0.06	0.000313709	0.00451681	191.32	0.04	0.000209074	0.00483193
testosterone	[M+H]+	289.216	173.2	0.09	0.00051963	-0.001211	173.13	0.09	0.000519841	-0.00161467
testosterone glucuronide	[M+H]+	465.248	221.24	0.07	0.000316398	0.00108597	220.96	0.08	0.000362056	-0.000180995
testosterone glucuronide	[M-H]-	463.233	219.51	0.06	0.000273336	0.000501367	219.37	0.04	0.00018234	-0.000136737
testosterone sulfate	[M+H]+	369.173	192.05	0.11	0.000572768	0.00245328	191.91	0.17	0.000885832	0.00172252
testosterone sulfate	[M-H]-	367.157	192.29	0.02	0.00010401	-0.000103999	192.19	0.05	0.000260159	-0.000623993
trenbolone	[M+H]+	271.169	166.46	0.07	0.000455607	0.000683878	166.49	0.06	0.000360382	-0.00143945
triamcinolone	[M+H]+	395.186	190.56	0.19	0.000997061	-0.000629327	190.37	0.19	0.000998056	-0.00162576
triamcinolone 16,21-diacetate	[M+H]+	479.208	n.d.	n.d.	n.d.	n.d.	211.58	0.14	0.000661688	-0.00108588
triamcinolone acetonide	[M+H]+	435.218	200.5	0.02	9.97506e-05	-0.0051109	201.87	0.13	0.000643979	0.00168709
α-trenbolone/epitrenbolone	[M+H]+	271.169	166.15	0.06	0.000361119	-0.00174237	166.15	0.07	0.000421306	-0.00174237

## Sheet: S5_Matrix effects TIM-MS
ANDROGENS AND RELATED COMPOUNDS			Average results from 4 urine samples (n=3)
Commercial name	Ion	m/z	Average TIMCCSN2	sr	RSD	ΔTIMCCSN2 [%]
11-ketoestrone	[M+H]+	285.148	167.075	1.01276	0.00606171	0.00285114
14α-hydroxytestosterone	[M+H]+	305.212	176.75	0.797154	0.00451007	0.01
16α-hydroxyestrone	[M+H]+	287.164	168.892	0.913991	0.0054117	-0.0018223
16α-hydroxytestosterone	[M+H]+	305.212	176.75	0.797154	0.00451007	-0.0025395
17α-estradiol 3-sulfate	[M-H]-	351.126	192.25	0.320511	0.00166716	-0.00026001
18-hydroxycortisol	[M+H]+	379.212	189.7	0.69282	0.00365219	-0.00105319
18-hydroxycortisol	[M+Na]+	401.193	200.867	0.613979	0.00305665	-0.00116029
19-norandrosterone glucuronide	[M+H]+	453.248	222.792	0.657071	0.00294926	-0.000486018
19-norandrosterone glucuronide	[M+Na]+	475.231	224.1	1.00454	0.00448253	0.000111007
19-norandrosterone glucuronide	[M-H]-	451.231	214.075	0.46147	0.00215565	0.0017548
19-noretiocholanolone glucuronide	[M+H]+	453.248	209.217	0.630776	0.00301494	-0.000722565
19-noretiocholanolone glucuronide	[M+Na]+	475.23	205.542	0.627344	0.00305215	0.000327712
19-noretiocholanolone glucuronide	[M-H]-	451.232	204.758	0.389541	0.00190244	0.00126324
19-nortestosterone glucuronide	[M+H]+	451.233	217.392	0.521289	0.00239793	-3.1399e-05
19-nortestosterone glucuronide	[M-H]-	449.221	215.525	0.578595	0.00268459	0.00244186
19-nortestosterone sulfate	[M+H]+	355.157	188.467	0.745085	0.0039534	-0.00141682
19-nortestosterone sulfate	[M-H]-	353.142	188.117	0.275791	0.00146606	0.000620567
4-chlorotestosterone/clostebol	[M+H]+	323.177	175.733	0.817239	0.00465045	-0.00118371
4-chlorotestosterone/clostebol	[M+Na]+	345.159	198.075	0.681075	0.00343847	-7.28267e-05
4-fluoro-19-nortestosterone	[M+H]+	293.191	170.175	0.857189	0.0050371	-0.00196368
4-fluoro-19-nortestosterone	[M+Na]+	315.173	192.65	0.682908	0.00354481	3.72683e-05
6α-methylprednisolone	[M+H]+	375.216	190.092	0.721688	0.00379653	-0.00179802
androstanedione	[M+H]+	289.216	177.283	0.809976	0.00456882	-0.00194576
androstenedione	[M+H]+	287.201	172.6	0.852803	0.00494092	-0.00215388
androsterone sulfate	[M-H]-	369.173	196.042	0.40104	0.00204569	0.000212585
Betamethasone	[M+H]+	393.207	190.133	0.687992	0.00361847	0.00362845
betamethasone	[M+Na]+	415.189	216.6	0.603023	0.00278404	0.00235771
boldenone	[M+H]+	287.2	170.925	0.850802	0.00497763	-0.00104554
boldenone	[M+Na]+	309.182	196.767	0.559762	0.0028448	-3.83142e-05
boldenone glucuronide	[M+H]+	463.233	217.675	0.453522	0.00208348	0.000189886
boldenone glucuronide	[M+Na]+	485.213	229	0.939858	0.00410418	-0.00224931
boldenone glucuronide	[M-H]-	461.217	217.717	0.535696	0.00246052	0.00237876
boldenone sulfate	[M+H]+	367.157	188.925	0.692984	0.00366804	-0.000925436
boldenone sulfate	[M+Na]+	389.139	214.864	0.422546	0.00196658	-0.000507246
boldenone sulfate	[M-H]-	365.142	190.625	0.292715	0.00153555	0.00328947
boldione	[M+H]+	285.185	170.917	0.863222	0.00505054	-0.00113088
boldione	[M+Na]+	307.167	196.342	0.654298	0.00333245	8.93288e-05
cortisol 21-acetate/ hydrocortisone acetate	[M+H]+	405.227	198.467	0.608027	0.00306362	-0.000581504
cortisol 21-acetate/ hydrocortisone acetate	[M+Na]+	427.213	202.45	0.614225	0.00303396	-0.00169871
cortisone	[M+H]+	361.201	187.433	0.764358	0.00407802	-0.00312424
desonide	[M+H]+	417.227	199.925	0.589491	0.00294856	-0.000504359
desonide	[M+Na]+	439.209	225.433	0.556504	0.0024686	0.00119008
dexamethasone	[M+H]+	393.207	190.133	0.687992	0.00361847	-0.00294907
dexamethasone	[M+Na]+	415.189	216.6	0.603023	0.00278404	-0.000450891
DHEA glucuronide	[M+Na]+	487.229	231.833	1.4208	0.00612853	-0.00314993
DHEA glucuronide	[M-H]-	463.233	221.617	0.532291	0.00240185	-0.00127685
DHEA sulfate/Prasterone sulfate	[M-H]-	367.158	196.225	0.338781	0.00172649	-0.000382068
dianabol	[M+H]+	301.216	175.658	0.818489	0.00465955	-0.00212329
dianabol	[M+Na]+	323.199	201.242	0.586915	0.00291647	-0.000604902
diflucortolone pivalate	[M+H]+	479.26	217.733	0.499697	0.00229499	-0.000520235
diflucortolone pivalate	[M+Na]+	501.241	244.45	0.793725	0.00324698	-0.000273362
epi-19-nortestosterone	[M+H]+	275.201	169.483	0.902354	0.00532414	-0.00150531
epi-19-nortestosterone	[M+Na]+	297.182	195.733	0.77616	0.00396539	0.000480406
epiandrosterone glucuronide	[M+Na]+	489.245	233.029	0.930438	0.00399281	0.00488716
epiandrosterone glucuronide	[M-H]-	465.248	221.775	0.549587	0.00247813	0.000338295
epiandrosterone sulfate	[M-H]-	369.173	197.217	0.340677	0.00172742	-0.000422369
epiandrosterone sulfate	[M-H]-	369.173	196.042	0.40104	0.00204569	0.000212585
epitestosterone	[M+H]+	289.216	172.65	0.849064	0.00491783	-0.00202312
epitestosterone	[M+Na]+	311.198	198.958	0.703832	0.00353758	-0.00020938
epitestosterone glucuronide	[M+H]+	465.248	204.692	0.540132	0.00263876	-4.071e-05
epitestosterone glucuronide	[M+Na]+	487.23	210.317	0.560573	0.00266538	-0.00134536
epitestosterone glucuronide	[M-H]-	463.233	218.975	0.493826	0.00225517	-0.00102646
epitestosterone sulfate	[M+H]+	369.173	192.275	0.699513	0.00363809	-0.000130005
epitestosterone sulfate	[M-H]-	367.159	193.267	0.320038	0.00165594	-0.000689417
estradiol 17-glucuronide	[M+Na]+	471.198	222.656	1.12195	0.00503896	-0.00109666
estradiol 17-glucuronide	[M-H]-	447.202	216.083	0.419596	0.00194182	-0.00192456
estradiol 17-sulfate	[M-H]-	351.127	188.342	0.290637	0.00154314	0.00128478
estradiol 3-glucuronide	[M+Na]+	471.2	215.542	0.352803	0.00163682	-0.000692873
estradiol 3-glucuronide	[M-H]-	447.202	219.883	0.5734	0.00260775	0.00129022
estradiol 3-sulfate	[M-H]-	351.127	192.475	0.336087	0.00174613	0.00351929
estradiol diglucuronide	[M+Na]+	647.231	260.675	1.00534	0.00385669	0.00096043
estradiol diglucuronide	[M-H]-	623.233	253.458	0.867031	0.0034208	-0.0013462
estriol 3-glucuronide	[M+H]+	465.212	211.292	0.540132	0.00255633	-0.000985028
estriol 3-glucuronide	[M+Na]+	487.194	219.375	0.522451	0.00238154	0.000341997
estriol 3-glucuronide	[M-H]-	463.198	222.825	0.53619	0.00240633	0.00191097
estriol 3-sulfate	[M-H]-	367.122	195.167	0.305505	0.00156535	-0.000170765
estrone 3-sulfate	[M-H]-	349.112	190.5	0.40452	0.00212346	0.00052521
etiocholanolone glucuronide	[M+Na]+	489.245	208.542	0.628792	0.00301518	0.00019984
etiocholanolone glucuronide	[M-H]-	465.249	207.275	0.398006	0.00192019	-0.0006027
flumethasone	[M+H]+	411.198	191.875	0.663496	0.00345796	-0.000651042
flumethasone	[M+Na]+	433.179	218.15	0.548552	0.00251456	-0.00251486
flunisolide	[M+H]+	435.217	200.525	0.581729	0.00290103	-0.00533234
flunisolide	[M+Na]+	457.2	225.842	0.614164	0.00271944	-0.00466432
fluoxymesterone	[M+H]+	337.217	178.925	0.82586	0.00461568	-0.0015346
fluoxymesterone	[M+Na]+	359.2	205.367	0.732782	0.00356817	-0.000162285
gestrinone	[M+H]+	309.185	177.65	0.796013	0.00448079	-0.00140528
gestrinone	[M+Na]+	331.167	205.4	0.508116	0.00247379	-1.15468e-17
hydrocortisone hemisuccinate	[M+H]+	463.232	214.4	0.525703	0.00245197	-0.000931966
hydrocortisone hemisuccinate	[M+Na]+	485.214	210.8	0.87178	0.00413558	-0.000947867
mestanolone	[M+H]+	305.247	181.717	1.28263	0.00705843	-0.00319985
mesterolone	[M+H]+	305.247	180.317	0.978713	0.00542774	-0.0010157
methyl-chlorotestosterone	[M+H]+	337.193	180.383	0.773226	0.00428657	-0.00175244
methyl-chlorotestosterone	[M+Na]+	359.175	202.483	0.527142	0.00260339	-8.23045e-05
methyltestosterone	[M+H]+	303.232	177.542	0.791384	0.00445745	-0.00201424
norethindrone/norethisterone	[M+H]+	299.201	177.158	0.81515	0.00460125	-0.00192488
oral turinabol	[M+H]+	335.177	178.65	0.792579	0.00443649	-0.00139743
oral turinabol	[M+Na]+	357.159	200.417	0.595183	0.00296973	8.3167e-05
prednisolone	[M+H]+	361.201	187.433	0.764358	0.00407802	0.00500447
prednisolone	[M+Na]+	383.182	212.117	0.744475	0.00350974	7.85793e-05
prednisolone 21-hemisuccinate	[M+H]+	461.216	211.958	0.50535	0.0023842	-0.000667924
prednisolone 21-hemisuccinate	[M+Na]+	483.198	211.742	0.526495	0.0024865	-0.000747208
prednisone	[M+H]+	359.185	185.45	0.757388	0.00408405	-0.00134626
prednisone	[M+Na]+	381.167	211.867	0.738959	0.00348785	0.000314762
stanolone / dihydrotestosterone	[M+H]+	291.232	177.458	0.786775	0.00443358	-0.00135997
stanozolol	[M+H]+	329.259	190.742	0.668048	0.00350237	-0.000829405
testosterone	[M+H]+	289.217	172.85	0.816311	0.00472266	-0.00259665
testosterone glucuronide	[M+H]+	465.248	220.35	0.479583	0.00217646	0.000226963
testosterone glucuronide	[M+Na]+	487.231	229.9	0.594418	0.00258555	-0.003067
testosterone glucuronide	[M-H]-	463.234	219.025	0.561046	0.00256156	0.000571037
testosterone sulfate	[M+H]+	369.173	191.45	0.682908	0.00356703	-0.00163383
testosterone sulfate	[M-H]-	367.158	191.992	0.331548	0.00172689	0.000999305
trenbolone	[M+H]+	271.17	166.042	0.893876	0.00538345	-0.00198901
trenbolone	[M+Na]+	293.151	193.733	0.81835	0.00422411	-0.0018152
triamcinolone	[M+H]+	395.186	190.008	0.71026	0.00373805	-0.00145997
triamcinolone	[M+Na]+	417.17	215.812	0.923406	0.00427874	0.000540374
triamcinolone 16,21-diacetate	[M+H]+	479.208	211.117	0.498786	0.00236261	-0.000394571
triamcinolone 16,21-diacetate	[M+Na]+	501.19	217.325	0.471217	0.00216826	0.000115048
triamcinolone acetonide	[M+H]+	435.217	200.525	0.581729	0.00290103	0.000623752
triamcinolone acetonide	[M+Na]+	457.2	225.842	0.614164	0.00271944	0.000627677
α-trenbolone/epitrenbolone	[M+H]+	271.17	166	0.881115	0.00530792	-0.00240385
α-trenbolone/epitrenbolone	[M+Na]+	293.151	193.908	0.564814	0.00291279	0.00107555
